# Supplementary material for: Non-CYP2D6 Variants Selected by a GWAS Improve the Prediction of Impaired Tamoxifen Metabolism in Patients with Breast Cancer
Source: J Clin Med. 2019 Jul 24;8(8):1087. doi: 10.3390/jcm8081087 (PMC6722498; doi:10.3390/jcm8081087)
Supplement: Supplementary file 1 [file jcm-08-01087-s001.zip › Tables S2, S3 and S4.xlsx]

## Sheet: Table S2
Table S2. Power of testing, assuming no alleles in question in one group and the proportion indicated in the top row in the second group.
Allele frequency difference	0.075	0.1	0.125	0.15	0.175	0.2
	0.416	0.75	0.931	0.983	0.997	1
Power calculations were performed using R, assuming equal groups of 96 samples and differences in allele frequencies of 0.075–0.2.

## Sheet: Table S3
Table S3. Main SNPs indicative of the most frequently occurring functionally impaired CYP2D6 variants in the Polish population.
dbSNP ID a	Genetic variant	Location	Amino acid change	MAF global b	Main variant of CYP2D6 allele	CYP2D6 enzyme activity	CYP2D6 allele frequency (%) [Hennig et al. 2015]
rs3892097	g.1846G>A	intron3/exon 4; Acceptor site	splicing defect; shorter protein	T=0.093	*4	None	22.28
rs28371725	g.2988G>A	intron 6/exon 6; Donor site	splicing defect; shorter protein	T=0.064	*41	Decreased	7.72
rs1065852	g.100C>T	exon 1	Pro34Ser	A=0.238	*10 (also present in allele *4)	Decreased	2.81
ª RefSNP accesion number (http://www.ncbi.nml.nih.gov/snp)
b MAF based on NCBI SNP database (http://www.ncbi.nml.nih.gov/snp)

## Sheet: Table S4
Table S4. Detailed information on CYP2D6 genotype, metabolic ratio (MR), and genotyping using the TaqMan method in verification analysis of 287 samples.
Sample No	CYP2D6 genotype	*41 rs28371725	*10 rs1065852	*4 rs3892097	rs1052717	rs1894714	rs8138080	rs7245	rs5751222	rs5751247	rs134906	rs6950784	rs11914200	rs9844493	rs1320308	rs980729	rs11780345	rs11786748	rs7988513	Metabolic ratio (MR)
1	NM/NM	C	G	C	Both	G	G	A	T	T	C	Both	G	G	C	G	Both	Both	C	0.01728
2	NM/PM	C	Both	Both	Both	G	Both	Both	Both	T	T	Both	G	A	A	Both	C	Both	T	0.01587
3	NM/NM	C	G	C	G	G	G	Both	T	T	T	T	G	A	A	Both	C	A	C	0.02413
5	NM/PM	C	Both	Both	Both	Both	Both	Both	Both	Both	Both	Both	Both	Both	C	Both	T	Both	T	0.00548
6	NM/UM	C	G	C	Both	G	G	A	T	T	C	G	G	Both	C	A	T	G	T	0.01391
7	NM/NM	C	NA	C	Both	G	G	Both	T	T	Both	G	G	Both	C	A	Both	A	Both	0.02340
8	NM/PM	NA	Both	Both	Both	Both	Both	Both	Both	Both	Both	Both	Both	A	C	G	T	Both	Both	0.01418
9	NM/PM	C	Both	Both	A	Both	Both	Both	Both	Both	Both	Both	Both	Both	Both	A	Both	A	Both	0.01480
10	NM/UM	C	G	C	A	G	G	G	T	T	T	T	G	G	Both	Both	Both	A	T	0.02920
11	IM/IM	C	A	NA	G	Both	A	A	A	Both	Both	G	Both	Both	Both	Both	Both	A	Both	0.00393
12	NM/NM	C	G	C	A	G	G	G	T	T	T	T	G	G	Both	G	T	A	T	0.03656
13	NM/UM	C	G	C	A	G	G	G	T	T	T	Both	G	G	C	A	Both	A	T	0.02223
14	NM/UM	C	G	C	Both	G	G	Both	T	T	Both	G	G	G	C	G	C	A	C	0.02537
15	NM/IM	Both	G	C	G	G	Both	Both	T	Both	Both	T	Both	Both	C	Both	Both	Both	Both	0.02259
16	NM/NM	C	G	C	Both	G	G	Both	T	T	Both	T	G	G	Both	Both	C	A	Both	0.02249
17	NM/UM	C	G	C	Both	G	G	Both	T	T	Both	G	G	Both	Both	Both	T	Both	Both	0.02529
18	NM/NM	C	G	C	Both	G	G	Both	T	T	Both	Both	G	Both	C	Both	Both	A	Both	0.02016
19	NM/NM	C	G	C	G	Both	G	A	T	T	C	T	Both	G	C	G	Both	Both	Both	0.01829
20	NM/PM	C	NA	Both	G	Both	Both	A	Both	Both	C	Both	Both	A	C	G	C	Both	T	0.00685
21	NM/UM	C	G	C	G	G	G	Both	T	T	C	G	G	G	C	A	C	A	Both	0.01472
22	NM/PM	NA	G	C	A	G	G	G	T	T	Both	T	G	A	A	G	Both	Both	T	0.01732
23	NM/NM	C	NA	C	Both	Both	Both	G	T	T	T	T	Both	A	C	G	Both	G	Both	0.01431
24	NM/NM	C	G	C	A	G	G	G	T	T	T	Both	G	G	C	G	Both	Both	T	0.02920
25	NM/NM	C	G	C	Both	G	G	Both	T	T	Both	G	G	A	C	G	T	A	T	0.01838
26	NM/NM	C	G	C	Both	G	G	Both	T	T	Both	T	G	G	Both	G	Both	A	C	0.02460
27	NM/PM	C	Both	Both	Both	Both	Both	Both	Both	Both	Both	T	Both	G	A	G	Both	A	Both	0.02045
28	NM/PM	C	Both	Both	Both	Both	Both	A	Both	Both	C	T	Both	Both	Both	Both	T	G	T	0.01063
29	NM/IM	Both	G	C	Both	G	Both	Both	T	Both	Both	Both	Both	Both	C	Both	Both	Both	T	0.01013
30	NM/PM	C	Both	Both	Both	Both	Both	A	Both	Both	C	G	Both	A	Both	Both	C	A	T	0.00339
31	NM/IM	C	Both	C	A	G	G	Both	Both	Both	Both	Both	G	Both	C	A	T	A	Both	0.00842
32	NM/IM	Both	G	C	Both	G	Both	Both	T	Both	Both	Both	Both	A	C	G	Both	A	Both	0.00894
33	NM/PM	C	Both	Both	Both	Both	Both	Both	Both	Both	Both	T	Both	A	Both	Both	C	Both	T	0.02310
34	NM/IM	Both	NA	C	Both	G	Both	Both	T	T	T	Both	Both	G	A	A	Both	Both	T	0.02092
36	IM/PM	C	A	Both	G	Both	Both	A	A	C	C	Both	Both	Both	C	G	T	Both	T	0.00467
37	NM/PM	C	Both	Both	Both	Both	Both	A	Both	Both	C	Both	Both	G	Both	Both	T	A	C	0.00994
38	NM/IM	Both	G	C	Both	G	Both	Both	T	Both	T	T	Both	Both	A	A	Both	Both	T	0.01596
39	NM/IM	Both	G	C	A	G	Both	A	T	Both	C	Both	Both	Both	C	G	T	A	T	0.00910
40	NM/PM	C	Both	Both	A	Both	Both	Both	Both	Both	Both	Both	Both	G	Both	G	Both	A	T	0.02124
41	NM/NM	C	G	C	G	G	G	A	T	T	C	G	G	A	C	Both	Both	Both	Both	0.01129
42	NM/PM	C	G	C	Both	G	G	Both	T	T	C	G	G	Both	C	Both	Both	Both	Both	0.00448
43	NM/NM	C	G	C	A	G	G	G	T	T	Both	T	G	G	C	Both	C	Both	T	0.02484
44	NM/UM	C	G	C	A	G	G	G	T	T	T	Both	G	Both	A	A	C	A	C	0.02222
45	NM/NM	C	G	C	Both	G	G	Both	T	T	Both	T	G	Both	Both	G	T	Both	T	0.02351
46	NM/IM	Both	G	C	G	G	Both	A	T	Both	C	T	Both	A	C	G	Both	A	Both	0.00959
47	NM/PM	C	Both	Both	G	Both	Both	A	Both	Both	C	Both	Both	G	C	G	Both	G	T	0.00503
48	PM/PM	C	A	T	G	Both	Both	A	Both	Both	C	Both	Both	Both	Both	Both	T	G	Both	0.00315
49	NM/NM	NA	G	C	Both	G	Both	Both	T	Both	Both	G	Both	Both	C	A	NA	A	T	0.01270
50	NM/IM	Both	G	C	A	G	Both	A	T	Both	C	Both	Both	Both	C	Both	T	A	T	0.00601
51	NM/NM	C	G	C	Both	Both	G	Both	T	T	Both	Both	Both	G	Both	A	T	A	T	0.02530
52	NM/PM	C	Both	Both	Both	Both	Both	A	Both	Both	C	Both	Both	Both	C	Both	Both	Both	T	0.00902
53	NM/NM	C	G	C	G	G	G	Both	T	T	C	T	G	Both	Both	Both	Both	Both	C	0.02425
54	IM/PM	T	G	C	A	G	Both	Both	T	T	Both	Both	Both	A	C	Both	T	A	C	0.00608
56	NM/IM	Both	G	C	Both	G	Both	Both	T	Both	Both	Both	Both	Both	Both	Both	Both	A	C	0.02178
57	NM/PM	C	Both	Both	G	Both	Both	Both	Both	Both	Both	T	Both	A	Both	A	T	A	Both	0.01499
58	NM/UM	C	G	C	A	G	G	G	T	T	T	Both	G	G	Both	Both	C	A	C	0.03878
59	NM/IM	Both	G	C	Both	G	Both	A	T	Both	C	G	Both	A	C	NA	T	G	T	0.01105
60	PM/PM	C	A	T	G	T	A	A	A	C	C	Both	A	G	C	Both	T	G	Both	0.00420
61	NM/PM	C	Both	Both	Both	Both	Both	Both	Both	Both	Both	Both	Both	G	A	A	T	Both	T	0.01179
62	NM/NM	C	G	C	Both	G	G	G	T	T	Both	G	G	G	C	G	C	A	C	0.02937
63	NM/PM	C	G	C	Both	G	G	Both	T	T	Both	G	G	G	C	Both	Both	Both	Both	0.01175
64	NM/PM	C	Both	Both	Both	Both	Both	Both	Both	Both	C	T	Both	G	Both	G	T	A	Both	0.01268
65	NM/PM	C	Both	Both	G	T	Both	A	Both	Both	C	Both	A	A	Both	Both	T	Both	NA	0.00670
66	NM/NM	C	G	C	Both	Both	G	Both	T	T	Both	T	Both	G	Both	A	T	A	C	0.02471
67	NM/NM	C	G	C	A	G	G	Both	T	T	C	Both	G	A	C	G	T	A	Both	0.01957
68	NM/PM	C	Both	Both	Both	Both	Both	Both	Both	Both	Both	G	Both	Both	Both	NA	T	A	Both	0.01221
69	NM/UM	C	G	C	Both	G	G	Both	T	T	Both	T	G	Both	C	G	Both	Both	Both	0.01787
70	NM/PM	C	Both	Both	G	Both	Both	A	Both	Both	C	T	Both	Both	Both	G	Both	G	C	0.01101
71	NM/IM	Both	G	C	A	G	Both	Both	T	Both	Both	Both	Both	Both	Both	A	Both	Both	Both	0.01424
72	NM/IM	Both	G	C	A	G	Both	A	T	T	C	G	Both	Both	C	Both	Both	A	Both	0.00384
73	NM/NM	C	G	C	Both	G	G	Both	T	T	C	G	G	G	C	Both	T	G	T	0.02870
74	NM/PM	C	Both	Both	G	G	Both	A	Both	T	Both	T	G	Both	C	Both	T	Both	T	0.00938
75	NM/NM	C	G	C	A	Both	G	Both	T	T	Both	G	G	Both	Both	G	C	A	C	0.01831
76	IM/PM	Both	Both	Both	G	Both	A	A	Both	Both	Both	G	A	Both	Both	Both	Both	Both	T	0.00701
77	NM/IM	C	Both	C	G	Both	G	A	Both	Both	C	T	Both	Both	C	Both	T	A	Both	0.01712
78	NM/NM	C	G	C	Both	Both	G	Both	T	T	C	Both	Both	Both	C	A	C	A	T	0.01979
79	NM/IM	C	Both	C	Both	G	G	Both	Both	Both	Both	T	G	Both	Both	Both	T	Both	T	0.01454
80	IM/PM	Both	Both	Both	G	Both	A	A	Both	Both	C	Both	A	G	C	Both	Both	Both	T	0.00428
81	NM/NM	C	G	C	A	G	G	G	T	T	T	Both	G	A	Both	Both	Both	Both	NA	0.00650
82	NM/IM	Both	G	C	Both	G	Both	Both	T	Both	Both	Both	Both	Both	Both	Both	Both	Both	NA	0.01148
83	NM/NM	C	G	C	Both	G	G	Both	T	T	Both	Both	G	Both	C	A	C	Both	Both	0.01827
84	NM/NM	C	G	C	A	G	G	Both	T	T	Both	T	G	Both	C	Both	Both	G	Both	0.01254
85	NM/NM	C	G	C	Both	G	G	Both	T	T	T	T	G	A	Both	A	C	A	Both	0.02183
86	NM/NM	C	G	C	G	G	G	Both	T	T	Both	G	G	Both	C	A	C	A	Both	0.02157
87	NM/NM	C	G	C	A	G	G	Both	T	T	Both	Both	G	A	Both	Both	C	G	T	0.01728
88	PM/PM	C	A	T	G	T	A	A	A	C	C	G	A	G	Both	Both	Both	A	Both	0.00315
89	NM/PM	C	Both	Both	Both	Both	Both	A	Both	Both	C	T	Both	Both	C	G	Both	Both	T	0.01285
90	NM/IM	Both	G	C	G	G	Both	Both	T	Both	Both	T	Both	A	A	G	Both	A	T	0.01657
91	NM/NM	C	G	C	A	G	G	G	T	T	T	Both	G	G	Both	Both	T	A	C	0.01537
92	NM/PM	C	Both	Both	G	Both	Both	Both	Both	Both	Both	G	Both	Both	A	G	T	Both	T	0.01029
93	NM/IM	C	Both	C	A	Both	Both	Both	Both	Both	Both	T	Both	Both	Both	G	T	Both	Both	0.02114
94	PM/PM	C	Both	Both	Both	Both	Both	Both	Both	Both	Both	Both	Both	Both	C	Both	C	G	Both	0.00237
95	NM/NM	C	G	C	A	G	G	Both	T	T	Both	T	G	Both	Both	G	C	G	C	0.01970
96	NM/IM	Both	G	C	A	G	Both	Both	T	Both	Both	T	Both	G	C	G	C	A	Both	0.02272
97	NM/NM	C	G	C	A	G	G	G	T	T	Both	Both	G	Both	Both	Both	T	Both	T	0.02931
98	NM/PM	C	G	C	Both	G	G	G	T	T	T	G	G	A	Both	G	T	Both	T	0.01368
99	NM/PM	C	Both	Both	G	Both	Both	A	Both	Both	C	Both	Both	Both	Both	Both	T	Both	C	0.01177
100	NM/PM	C	Both	Both	Both	Both	Both	A	Both	Both	C	T	Both	A	C	G	Both	A	T	0.00899
101	NM/PM	C	G	C	Both	G	G	Both	T	T	Both	G	G	Both	C	Both	T	G	Both	0.00943
102	NM/IM	C	Both	C	G	G	G	A	Both	Both	C	Both	G	A	Both	G	Both	Both	Both	0.00776
103	IM/PM	Both	Both	Both	G	Both	A	A	Both	C	C	G	A	G	C	Both	T	Both	Both	0.00500
104	NM/PM	C	Both	Both	Both	Both	Both	Both	Both	Both	Both	Both	Both	G	Both	A	T	A	C	0.01622
105	NM/NM	C	G	C	Both	G	G	Both	T	T	Both	T	G	G	A	A	C	A	C	0.02419
107	IM/PM	Both	Both	Both	G	Both	A	A	Both	C	Both	Both	A	A	C	A	Both	A	T	0.00495
108	NM/PM	C	Both	Both	G	Both	Both	A	Both	Both	C	Both	Both	Both	C	G	Both	Both	Both	0.01109
109	NM/PM	C	Both	Both	Both	Both	Both	Both	Both	Both	Both	G	Both	G	A	Both	Both	A	Both	0.01340
110	NM/PM	C	Both	Both	Both	Both	Both	A	Both	Both	C	Both	Both	Both	C	Both	T	Both	Both	0.00638
111	NM/PM	C	Both	Both	G	Both	Both	A	Both	Both	Both	G	Both	Both	C	Both	T	Both	Both	0.00874
112	NM/PM	C	Both	Both	Both	Both	Both	Both	Both	Both	C	T	Both	G	Both	G	T	A	Both	0.01449
113	NM/PM	C	Both	Both	G	Both	Both	A	Both	Both	C	G	Both	A	C	Both	Both	A	T	0.01240
114	NM/PM	NA	Both	Both	Both	Both	Both	Both	Both	Both	Both	Both	Both	Both	Both	G	T	Both	T	0.01301
115	NM/IM	Both	NA	C	G	G	G	A	T	T	Both	Both	G	Both	Both	A	C	Both	NA	0.01169
116	NM/PM	C	Both	Both	G	T	Both	A	Both	Both	C	Both	A	Both	C	G	T	A	T	0.01016
117	NM/PM	C	Both	Both	Both	G	G	Both	T	T	Both	G	G	Both	C	G	T	A	Both	0.01298
118	NM/NM	C	G	C	Both	Both	Both	Both	Both	Both	Both	G	Both	Both	C	Both	T	Both	T	0.01758
119	NM/PM	C	Both	Both	Both	Both	Both	Both	Both	Both	Both	Both	Both	G	C	A	Both	Both	Both	0.01123
120	NM/IM	Both	G	C	G	G	Both	A	T	Both	C	G	Both	A	C	Both	T	Both	T	0.00907
121	NM/NM	C	G	C	A	G	G	Both	T	T	Both	T	G	A	C	A	Both	Both	Both	0.01456
122	NM/PM	C	Both	Both	G	T	Both	A	Both	Both	C	Both	A	G	Both	A	Both	Both	C	0.00942
123	NM/NM	C	G	C	A	G	G	Both	T	T	Both	T	G	G	C	Both	C	A	T	0.02201
124	PM/PM	C	A	T	G	Both	Both	A	A	C	C	Both	Both	Both	C	Both	T	A	Both	0.00313
125	NM/IM	Both	NA	C	Both	G	Both	Both	T	Both	Both	T	Both	G	Both	G	Both	G	Both	0.01657
126	NM/PM	C	NA	Both	Both	Both	Both	Both	Both	Both	Both	T	Both	Both	Both	Both	Both	Both	Both	0.01430
127	NM/NM	NA	G	C	Both	G	G	A	T	T	C	Both	G	Both	C	Both	T	A	Both	0.01080
128	NM/NM	C	G	C	G	G	G	A	T	T	C	Both	G	G	Both	G	Both	A	T	0.01498
129	NM/IM	Both	G	C	Both	G	Both	Both	T	Both	Both	Both	Both	A	C	A	Both	Both	Both	0.02018
130	NM/NM	NA	G	C	Both	G	G	Both	T	T	C	T	G	Both	Both	A	T	Both	T	0.02181
131	NM/NM	C	G	C	A	G	G	Both	T	T	Both	T	G	Both	C	A	C	A	Both	0.01936
132	NM/NM	C	G	C	A	G	G	G	T	T	T	G	G	A	C	A	T	Both	T	0.01810
133	NM/IM	C	Both	C	Both	G	G	Both	Both	Both	Both	T	G	Both	Both	Both	C	Both	Both	0.01479
134	NM/NM	C	G	C	A	G	G	G	T	T	T	Both	G	G	Both	Both	T	A	Both	0.01496
135	NM/NM	C	G	C	A	G	G	Both	T	T	Both	T	G	A	A	Both	Both	Both	Both	0.01497
136	NM/UM	C	G	C	Both	G	G	A	T	T	C	T	G	A	C	A	T	G	T	0.02049
137	NM/NM	C	G	C	G	G	G	A	T	T	C	Both	G	Both	Both	Both	NA	Both	Both	0.01258
138	NM/PM	C	Both	Both	G	Both	Both	A	Both	Both	C	Both	Both	Both	C	Both	Both	Both	Both	0.00952
139	NM/NM	C	G	C	A	G	G	G	T	T	T	T	G	A	Both	Both	T	A	Both	0.02522
140	NM/IM	Both	G	C	A	G	Both	Both	T	T	Both	G	Both	G	Both	Both	C	A	T	0.01663
141	NM/UM	C	G	C	A	Both	G	Both	T	T	Both	G	Both	Both	C	G	T	A	Both	0.01196
142	NM/PM	C	Both	Both	G	Both	Both	Both	Both	Both	Both	Both	Both	A	Both	Both	Both	A	T	0.01781
143	IM/IM	T	G	C	G	G	A	A	T	C	C	G	A	G	C	Both	T	G	T	0.00808
144	NM/IM	Both	G	C	Both	G	NA	Both	T	Both	Both	G	Both	G	C	A	Both	Both	Both	0.02302
145	NM/NM	C	G	C	A	G	G	G	T	T	T	Both	G	Both	C	Both	T	G	T	0.01749
146	NM/UM	C	G	C	Both	G	G	A	T	T	C	Both	G	Both	Both	Both	Both	Both	C	0.01043
147	NM/PM	C	Both	Both	G	Both	Both	A	Both	Both	C	G	Both	Both	C	A	Both	A	Both	0.01019
148	NM/UM	C	G	C	A	G	G	G	T	T	T	Both	G	A	C	A	T	G	Both	0.02279
149	NM/NM	C	G	C	A	G	G	G	T	T	T	G	G	G	C	G	Both	A	C	0.02837
150	NM/NM	C	G	C	Both	G	G	Both	T	T	Both	Both	G	Both	Both	Both	T	Both	Both	0.02043
151	PM/PM	C	A	T	G	T	A	A	A	C	C	Both	A	Both	C	Both	Both	G	T	0.00335
152	NM/PM	C	Both	Both	G	T	Both	A	Both	Both	C	Both	A	Both	A	Both	Both	Both	T	0.00946
153	NM/PM	C	Both	Both	G	G	Both	A	Both	T	Both	Both	G	A	C	Both	Both	Both	T	0.00637
154	NM/NM	C	G	C	G	G	G	A	T	T	C	Both	G	A	Both	Both	C	G	Both	0.01202
155	NM/PM	C	G	C	Both	G	G	G	T	T	T	Both	G	A	C	G	Both	Both	T	0.00831
156	NM/NM	C	G	C	Both	G	G	G	T	T	Both	G	G	A	C	Both	T	A	Both	0.02442
157	NM/NM	C	G	C	A	G	G	G	T	T	T	G	G	Both	Both	A	Both	A	T	0.02629
158	NM/PM	C	Both	Both	Both	Both	Both	Both	Both	Both	Both	Both	Both	G	C	Both	T	Both	T	0.00535
159	NM/NM	C	G	C	A	G	G	G	T	T	T	Both	G	A	Both	A	T	A	T	0.01888
160	NM/PM	C	Both	Both	Both	Both	Both	A	Both	Both	C	Both	Both	G	Both	Both	Both	G	T	0.00691
161	NM/NM	C	G	C	G	G	G	A	T	T	C	G	G	Both	C	A	NA	A	C	0.00738
162	PM/PM	C	A	T	G	T	A	A	A	C	C	T	A	A	C	Both	T	Both	T	0.00551
163	IM/PM	NA	A	Both	G	Both	Both	A	A	C	C	Both	Both	G	C	G	Both	Both	Both	0.00675
164	NM/NM	C	G	C	A	G	G	G	T	T	T	T	G	Both	C	Both	Both	Both	C	0.01245
165	NM/PM	C	Both	Both	Both	Both	Both	Both	Both	Both	Both	G	Both	Both	C	Both	C	A	T	0.01066
166	NM/PM	C	NA	Both	G	G	Both	A	Both	Both	C	Both	Both	G	Both	A	Both	A	C	0.02134
167	PM/PM	C	Both	Both	Both	G	Both	Both	Both	Both	Both	T	Both	Both	C	Both	T	G	T	0.00448
168	PM/PM	C	A	T	G	T	A	A	A	C	C	G	A	Both	Both	A	Both	G	Both	0.00339
169	NM/NM	C	G	C	Both	G	G	A	T	T	C	Both	G	Both	C	A	T	G	C	0.01619
170	NM/PM	C	Both	Both	Both	Both	Both	Both	Both	Both	Both	T	Both	Both	Both	G	T	Both	T	0.01535
171	NM/NM	C	G	C	Both	Both	G	Both	T	T	Both	Both	Both	G	A	A	Both	A	T	0.02277
172	PM/PM	C	Both	Both	Both	Both	Both	Both	Both	Both	Both	Both	Both	Both	Both	Both	Both	Both	C	0.00239
173	NM/NM	C	G	C	A	G	G	G	T	T	T	T	G	Both	Both	Both	T	A	T	0.01748
174	NM/PM	C	G	C	Both	G	G	G	T	T	T	Both	G	Both	A	Both	Both	A	Both	0.01033
175	PM/PM	C	A	T	G	T	A	A	A	C	C	Both	A	A	Both	A	Both	Both	Both	0.00712
176	NM/PM	NA	Both	Both	Both	Both	Both	Both	Both	Both	Both	T	Both	Both	C	G	Both	Both	NA	0.00963
177	NM/NM	NA	G	C	Both	G	G	Both	T	T	Both	T	G	Both	C	G	T	Both	Both	0.01657
178	NM/PM	NA	Both	Both	G	Both	Both	Both	Both	Both	Both	Both	Both	G	C	Both	C	A	Both	0.01344
179	PM/PM	NA	A	T	G	T	A	A	A	C	C	G	A	Both	C	Both	Both	G	Both	0.00351
180	NM/PM	C	Both	Both	G	Both	Both	A	Both	Both	C	Both	Both	Both	Both	A	C	Both	Both	0.00952
181	NM/PM	C	G	C	A	G	G	G	T	T	Both	G	G	Both	Both	Both	C	Both	Both	0.01449
182	NM/PM	C	Both	Both	G	Both	Both	Both	Both	Both	Both	Both	Both	G	Both	Both	Both	Both	Both	0.01398
183	NM/PM	C	Both	Both	Both	Both	Both	Both	Both	Both	Both	T	Both	A	A	Both	T	A	Both	0.01385
184	PM/PM	C	A	T	G	T	A	A	A	C	C	Both	A	Both	C	A	Both	G	Both	0.00226
185	NM/NM	C	G	C	A	G	G	Both	T	Both	T	Both	G	Both	C	Both	Both	A	T	0.02016
186	NM/PM	C	G	C	A	G	G	G	T	T	T	T	G	A	C	G	Both	Both	T	0.01387
187	NM/PM	C	Both	Both	Both	Both	Both	Both	Both	Both	Both	Both	Both	A	Both	Both	Both	A	Both	0.00962
188	NM/PM	C	Both	Both	Both	Both	Both	Both	Both	Both	Both	G	Both	A	Both	Both	T	A	Both	0.01633
189	NM/PM	C	Both	Both	Both	Both	Both	Both	Both	Both	Both	G	Both	Both	Both	Both	T	A	Both	0.01404
190	NM/NM	C	G	C	A	G	G	G	T	T	T	G	G	G	C	Both	T	A	Both	0.02151
191	PM/PM	C	A	T	G	T	A	A	A	C	C	G	A	Both	C	G	Both	G	Both	0.00618
192	NM/PM	C	Both	Both	G	G	Both	A	Both	T	Both	Both	G	G	C	Both	Both	Both	Both	0.00842
193	NM/NM	C	G	C	G	G	G	A	T	T	Both	T	G	Both	C	A	C	A	Both	0.02011
194	NM/IM	Both	G	C	Both	G	Both	Both	T	Both	Both	Both	Both	A	C	Both	Both	Both	T	0.00309
195	PM/PM	C	A	T	G	T	A	A	A	C	C	T	A	Both	Both	Both	Both	A	Both	0.00392
196	NM/PM	C	Both	Both	Both	Both	NA	A	Both	Both	C	Both	Both	Both	Both	G	Both	Both	Both	0.00351
197	PM/PM	C	A	T	G	T	A	A	A	C	C	G	A	Both	Both	Both	T	G	Both	0.00405
198	NM/NM	C	G	C	A	G	G	G	T	T	T	T	G	G	Both	Both	Both	A	T	0.02047
199	NM/IM	Both	G	C	A	G	Both	Both	T	Both	Both	Both	Both	Both	C	Both	C	Both	Both	0.01368
200	NM/PM	C	Both	Both	Both	Both	Both	Both	Both	Both	C	G	Both	A	A	Both	Both	Both	T	0.00278
201	NM/PM	C	Both	Both	Both	Both	Both	Both	Both	Both	Both	Both	Both	Both	C	Both	Both	G	C	0.01546
202	NM/IM	Both	G	C	Both	Both	Both	A	T	T	Both	T	A	A	Both	A	Both	A	Both	0.01243
203	PM/PM	C	A	T	NA	G	Both	A	Both	Both	Both	Both	Both	Both	C	Both	Both	Both	Both	0.00299
204	IM/PM	Both	Both	Both	Both	Both	A	A	Both	C	C	Both	A	G	Both	Both	T	Both	T	0.00399
205	NM/IM	Both	G	C	Both	G	Both	Both	T	Both	Both	Both	Both	Both	C	G	C	G	C	0.01145
206	NM/PM	C	Both	Both	G	Both	Both	A	Both	Both	C	Both	Both	Both	C	Both	Both	A	C	0.00476
207	IM/IM	Both	Both	C	Both	G	Both	A	Both	Both	Both	Both	Both	Both	A	Both	Both	A	T	0.00701
208	NM/NM	C	G	C	A	G	G	Both	T	T	Both	Both	G	A	Both	Both	T	A	T	0.01360
209	NM/PM	C	Both	Both	Both	Both	Both	Both	Both	Both	Both	Both	Both	G	C	Both	C	Both	Both	0.01523
210	NM/UM	C	G	C	Both	G	G	Both	T	T	Both	G	G	G	C	Both	Both	Both	C	0.01358
211	NM/NM	C	G	C	A	G	G	G	T	T	T	Both	G	G	A	G	T	Both	C	0.03074
212	NM/PM	C	Both	Both	Both	Both	Both	Both	Both	Both	Both	Both	Both	A	C	G	Both	A	Both	0.01415
213	NM/NM	C	G	C	A	G	G	Both	T	T	Both	G	G	Both	Both	G	C	A	T	0.01611
214	NM/IM	C	Both	C	Both	G	G	Both	Both	Both	Both	T	G	Both	C	Both	Both	Both	C	0.01347
215	NM/NM	C	G	C	A	G	G	G	T	T	T	Both	G	G	C	G	Both	A	T	0.01159
216	NM/PM	C	Both	Both	Both	Both	Both	Both	Both	Both	Both	G	Both	Both	C	G	Both	Both	Both	0.00510
217	NM/IM	Both	G	C	A	G	Both	Both	T	Both	Both	T	Both	Both	C	Both	T	A	T	0.00968
218	NM/PM	C	Both	Both	Both	Both	Both	Both	Both	T	T	T	Both	Both	Both	A	Both	A	Both	0.00227
219	NM/IM	Both	G	C	A	G	Both	Both	T	Both	Both	G	Both	Both	A	Both	C	G	T	0.01080
220	NM/NM	C	G	C	A	G	G	G	T	T	T	G	G	A	C	Both	T	A	Both	0.01422
221	NM/PM	C	Both	Both	Both	Both	Both	Both	Both	Both	C	Both	Both	Both	A	Both	Both	A	Both	0.01038
222	NM/PM	C	Both	Both	Both	Both	Both	Both	Both	Both	Both	G	Both	Both	C	Both	T	Both	Both	0.00863
223	NM/IM	Both	NA	C	G	Both	Both	A	T	T	Both	G	A	Both	C	G	Both	A	T	0.00402
225	NM/PM	C	Both	Both	Both	Both	Both	Both	Both	Both	Both	Both	Both	A	C	A	Both	Both	C	0.00465
226	NM/PM	C	Both	Both	Both	Both	Both	Both	Both	Both	Both	Both	Both	A	C	Both	Both	A	T	0.01311
227	NM/NM	C	G	C	A	G	G	G	T	T	T	T	G	A	C	Both	C	A	T	0.01773
228	PM/PM	C	A	T	G	T	A	A	A	C	C	G	A	G	Both	A	Both	Both	Both	0.00294
229	NM/NM	C	G	C	A	G	G	G	T	T	T	T	G	G	Both	G	T	Both	C	0.01628
230	NM/PM	C	Both	Both	Both	Both	Both	Both	Both	Both	Both	Both	Both	Both	Both	G	Both	A	T	0.01496
231	IM/PM	C	Both	Both	G	T	Both	A	Both	Both	C	G	NA	Both	Both	Both	C	Both	Both	0.00274
232	NM/IM	C	Both	C	Both	G	G	Both	Both	Both	Both	Both	G	Both	Both	Both	T	NA	NA	0.00647
233	NM/PM	C	Both	Both	Both	G	Both	Both	Both	Both	Both	Both	Both	A	C	Both	Both	NA	Both	0.01155
234	NM/IM	Both	G	C	Both	G	Both	Both	T	Both	Both	T	Both	G	C	G	Both	Both	Both	0.00810
235	NM/PM	C	Both	Both	Both	Both	Both	Both	Both	Both	Both	T	Both	Both	Both	G	T	A	T	0.00944
236	NM/NM	C	G	C	Both	G	G	G	T	T	Both	T	G	Both	Both	A	C	A	T	0.01920
237	NM/PM	C	Both	Both	G	Both	Both	A	Both	Both	C	T	Both	G	Both	Both	Both	A	T	0.00815
238	NM/NM	C	G	C	A	G	G	G	T	T	T	T	G	Both	Both	Both	Both	Both	Both	0.02007
239	NM/NM	C	G	C	Both	G	G	G	T	T	T	G	G	Both	C	Both	Both	Both	T	0.01314
240	NM/PM	C	Both	Both	G	Both	Both	A	Both	Both	C	Both	Both	Both	Both	G	T	A	Both	0.01001
241	NM/NM	C	G	C	A	G	G	Both	T	T	Both	G	G	G	A	Both	C	A	Both	0.01689
242	NM/PM	C	G	C	A	G	G	G	T	T	Both	T	G	A	C	Both	Both	A	NA	0.01495
243	NM/NM	C	G	C	Both	G	G	Both	T	T	Both	T	G	G	A	A	Both	A	Both	0.01957
245	PM/PM	C	A	T	G	T	A	A	A	C	C	G	A	Both	Both	Both	T	A	Both	0.00405
246	NM/NM	C	G	C	A	G	G	G	T	T	T	G	G	A	Both	Both	Both	G	C	0.01357
247	NM/NM	C	G	C	Both	G	G	Both	T	T	Both	Both	G	A	Both	Both	C	Both	Both	0.00890
248	NM/PM	C	Both	Both	A	Both	Both	Both	Both	Both	Both	T	Both	A	Both	G	Both	Both	T	0.00803
249	NM/UM	C	G	C	Both	G	G	Both	T	T	Both	T	G	A	C	A	Both	A	Both	0.01300
250	NM/UM	C	G	C	Both	G	G	Both	T	T	C	T	G	G	Both	Both	Both	A	C	0.01894
251	NM/NM	C	G	C	Both	Both	G	Both	T	T	Both	Both	Both	Both	Both	G	T	Both	C	0.01713
252	NM/PM	C	Both	Both	A	Both	Both	Both	Both	Both	Both	T	Both	Both	C	G	T	Both	T	0.01657
253	NM/NM	C	G	C	Both	G	G	Both	T	T	C	G	G	Both	C	Both	C	Both	T	0.01204
254	NM/IM	Both	G	C	G	G	Both	Both	T	Both	Both	G	Both	G	C	Both	Both	A	Both	0.00839
255	NM/UM	C	G	C	Both	G	G	Both	T	T	Both	T	G	A	Both	Both	C	Both	Both	0.02933
256	IM/PM	Both	Both	Both	G	Both	A	A	Both	C	C	Both	A	Both	C	Both	Both	Both	C	0.00459
257	NM/NM	C	G	C	Both	G	G	Both	T	T	Both	Both	G	Both	Both	G	C	A	C	0.01768
258	PM/PM	C	A	T	G	T	A	A	A	C	C	G	A	A	Both	Both	Both	A	T	0.00350
259	NM/PM	C	Both	Both	Both	Both	Both	Both	Both	Both	Both	T	Both	A	C	Both	C	G	Both	0.01419
260	NM/PM	C	G	C	A	G	G	G	T	T	Both	T	G	A	C	Both	Both	Both	Both	0.01098
261	NM/PM	C	Both	Both	G	Both	Both	Both	Both	Both	Both	T	Both	G	C	G	Both	Both	T	0.00720
262	NM/PM	C	G	C	A	G	G	G	T	T	T	Both	G	G	C	A	NA	G	Both	0.00801
263	NM/PM	C	Both	Both	Both	Both	Both	Both	Both	Both	Both	Both	Both	G	C	Both	Both	A	Both	0.01175
264	NM/NM	C	G	C	Both	G	G	Both	T	T	Both	Both	G	G	C	G	T	A	C	0.01853
265	NM/PM	C	G	C	Both	G	G	Both	T	T	Both	G	G	A	C	Both	T	Both	T	0.00523
266	NM/PM	C	Both	Both	G	Both	Both	A	Both	Both	C	G	Both	A	C	Both	T	Both	Both	0.00652
267	NM/PM	C	G	C	Both	G	G	Both	T	T	Both	Both	G	Both	C	G	T	Both	Both	0.00522
268	NM/IM	Both	G	C	Both	G	Both	Both	T	Both	Both	Both	Both	Both	C	G	Both	Both	T	0.01209
269	NM/NM	C	G	C	G	G	G	Both	T	T	Both	G	G	Both	Both	G	T	G	T	0.01753
270	NM/PM	C	G	C	Both	G	G	G	T	T	T	G	G	A	C	Both	T	Both	Both	0.00788
271	NM/PM	C	Both	Both	G	Both	Both	A	Both	Both	C	T	Both	G	C	Both	Both	Both	C	0.00788
272	NM/NM	C	G	C	A	G	G	G	T	T	Both	G	G	Both	Both	G	T	A	T	0.01866
273	NM/NM	C	G	C	A	G	G	G	T	T	Both	T	G	Both	C	G	T	A	T	0.01752
274	NM/NM	C	G	C	A	G	G	G	T	T	T	Both	G	Both	A	Both	Both	G	C	0.01504
275	NM/IM	Both	G	C	G	G	Both	A	T	Both	C	G	Both	A	C	Both	T	Both	T	0.00560
276	NM/IM	Both	G	C	Both	G	Both	Both	T	Both	Both	T	Both	Both	Both	Both	Both	Both	Both	0.01085
277	NM/UM	C	G	C	Both	G	G	Both	T	T	Both	G	G	Both	C	G	Both	Both	T	0.01233
278	NM/NM	C	G	C	Both	G	G	Both	T	T	Both	T	G	G	Both	G	Both	A	C	0.00404
279	NM/NM	C	G	C	Both	G	G	Both	T	T	Both	Both	G	Both	C	G	Both	Both	T	0.01279
280	NM/IM	Both	G	C	Both	G	Both	Both	T	Both	T	T	Both	Both	C	A	Both	G	Both	0.00960
281	NM/PM	C	G	C	A	G	G	G	T	T	T	Both	G	Both	C	Both	T	A	T	0.00603
282	NM/NM	C	G	C	A	G	G	G	T	T	T	Both	G	G	Both	A	C	Both	T	0.01592
283	IM/PM	C	A	Both	G	Both	Both	A	A	C	C	T	Both	A	Both	A	C	G	Both	0.00290
284	NM/PM	C	Both	Both	Both	Both	Both	A	Both	Both	C	Both	Both	Both	Both	G	Both	Both	T	0.00607
285	NM/IM	C	Both	C	A	Both	Both	Both	Both	Both	Both	T	Both	Both	Both	G	NA	Both	Both	0.00997
286	NM/IM	Both	G	C	A	G	Both	Both	T	C	T	T	Both	Both	Both	Both	C	Both	Both	0.01604
287	NM/NM	C	G	C	A	G	G	Both	T	T	Both	Both	G	G	C	Both	T	A	Both	0.01076
288	IM/PM	Both	Both	Both	G	Both	A	A	Both	C	Both	G	A	G	A	Both	Both	A	C	0.00363
289	NM/PM	C	G	C	A	G	G	Both	T	T	Both	Both	G	Both	A	A	Both	A	T	0.00605
290	PM/PM	C	A	T	A	Both	A	A	A	NA	Both	G	Both	Both	C	Both	C	A	T	0.00163
291	NM/NM	C	G	C	NA	G	A	Both	T	Both	T	Both	G	G	Both	A	T	A	T	0.01005
292	NM/PM	C	Both	Both	A	Both	Both	Both	Both	T	Both	Both	Both	Both	C	G	Both	Both	T	0.01073
293	NM/NM	C	G	C	Both	G	G	G	T	T	T	Both	G	A	A	A	Both	A	T	0.01645
